# Supplementary material for: COS-7 and SVGp12 Cellular Models to Study JCPyV Replication and MicroRNA Expression after Infection with Archetypal and Rearranged-NCCR Viral Strains
Source: Viruses. 2022 Sep 17;14(9):2070. doi: 10.3390/v14092070 (PMC9502812; doi:10.3390/v14092070)
Supplement: Supplementary file 1 [file viruses-14-02070-s001.zip]

Archive with 1 entries (1 files):
- viruses-1894352-supplementary.pdf
